# Supplementary material for: Effects of DHEA and DHEAS in Neonatal Hypoxic–Ischemic Brain Injury
Source: Antioxidants (Basel). 2024 Dec 16;13(12):1542. doi: 10.3390/antiox13121542 (PMC11726961; doi:10.3390/antiox13121542)
Supplement: Supplementary file 1 [file antioxidants-13-01542-s001.zip]

Archive with 1 entries (1 files):
- antioxidants-3305661-supplementary.pdf
